# Supplementary material for: Cultivation Factors That Affect Amyloid-β Aggregation Inhibitory Activity in Perilla frutescens var. crispa
Source: Foods. 2023 Jan 20;12(3):486. doi: 10.3390/foods12030486 (PMC9913978; doi:10.3390/foods12030486)
Supplement: Supplementary file 1 [file foods-12-00486-s001.zip]

Archive with 1 entries (1 files):
- foods-2165714-supplementary.pdf
